# Supplementary material for: Controlling Macrophage Polarization to Modulate Inflammatory Cues Using Immune-Switch Nanoparticles
Source: Int J Mol Sci. 2022 Dec 1;23(23):15125. doi: 10.3390/ijms232315125 (PMC9739781; doi:10.3390/ijms232315125)
Supplement: Supplementary file 1 [file ijms-23-15125-s001.zip]

Archive with 1 entries (1 files):
- ijms-2067268-supplementary/Supporting Information_25112022.pdf
